# Supplementary material for: Research hotspots and trends of epigenetic therapy in oncology: a bibliometric analysis from 2004 to 2023
Source: Front Pharmacol. 2024 Sep 12;15:1465954. doi: 10.3389/fphar.2024.1465954 (PMC11424529; doi:10.3389/fphar.2024.1465954)
Supplement: Supplementary file 1 [file Table1.XLSX]

## Sheet: Sheet1
id	cluster	label	x	y	weight<Links>	weight<Total link strength>	weight<Occurrences>	score<Avg. pub. year>	score<Avg. citations>	score<Avg. norm. citations>
1010	1	cancer	0.1037	-0.2227	283	3086	465	2016.9	35.9484	0.9557
4913	1	methylation	0.383	0.1011	270	1901	278	2016.82	36.0935	0.8536
3092	1	gene-expression	0.0434	-0.0898	261	1686	277	2016.51	36.2527	0.8637
1405	1	chromatin	0.454	-0.3589	227	767	120	2016.62	36.575	0.937
2532	1	epigenetic	-0.0881	-0.2175	212	575	87	2017.18	33.0575	0.9373
3560	1	histone deacetylase	-0.1622	-0.418	209	635	92	2014.9	72.25	1.2879
2067	1	differentiation	0.6219	-0.2895	191	751	115	2017.63	28.5217	0.7965
7259	1	stem-cells	0.3492	-0.1997	187	575	88	2018.07	39.625	1.1234
2780	1	ezh2	0.6387	-0.5381	185	659	98	2017.56	26.3367	0.7158
3910	1	identification	0.7281	-0.1016	184	547	85	2017.19	29.3176	0.8703
134	1	acetylation	0.3085	-0.3631	183	521	73	2017.32	29.0548	0.794
2166	1	dna methyltransferase	-0.2292	-0.3804	173	423	56	2015.07	34.7143	0.7472
4145	1	inhibitors	0.2109	-0.43	169	408	63	2017.86	27.9683	0.9968
6407	1	prostate-cancer	0.4417	-0.2669	168	463	69	2015.67	59.2609	1.1749
7686	1	transcription	0.789	-0.1672	155	417	72	2018.1	49.6528	1.1419
3619	1	histone methylation	0.7516	-0.2859	154	362	47	2017.32	34.9149	0.9755
4933	1	methyltransferase	0.1142	-0.1152	153	395	54	2015.72	53.5926	1.0957
4128	1	inhibitor	0.6266	-0.4051	148	348	53	2017.04	23.2453	0.6663
6420	1	protein	0.9024	-0.2053	147	359	59	2017.73	32.1525	0.8594
6975	1	selective-inhibition	0.314	-0.7687	122	265	41	2017.54	72.8049	1.8981
7112	1	small-molecule inhibitor	-0.0157	-0.8109	119	246	33	2016.91	63.8485	1.3978
3262	1	group protein ezh2	0.7818	-0.3098	112	247	31	2013.81	66.4194	1.089
1067	1	cancer therapy	0.0197	-0.5088	111	207	28	2017.64	39.4286	1.3336
4052	1	in-vivo	0.2197	-0.6067	111	206	39	2015	45.3846	0.9492
2556	1	epigenetic drug	-0.0951	-0.3564	110	157	24	2017.83	31.0833	0.9602
2125	1	dna	0.8202	-0.3328	108	204	34	2018.38	28.8235	0.8171
2645	1	epigenomics	0.3484	-0.3356	107	174	27	2018.22	26.4074	0.9413
2090	1	discovery	0.6188	-0.8148	106	221	35	2019.94	25.0571	1.1007
3597	1	histone h3	0.561	-0.3518	105	189	30	2016.47	33.8333	0.6633
979	1	c-myc	0.7702	-0.2145	104	187	27	2017.56	33.7407	1.0657
3545	1	histone	0.5663	-0.4943	104	180	25	2016.6	34.12	0.8775
3621	1	histone methyltransferase	0.6756	-0.6822	104	215	31	2016.19	39.5806	1.0791
6462	1	proteins	0.7124	-0.0333	104	188	30	2018.37	35	0.8921
2299	1	drug discovery	0.5235	-0.9196	98	222	34	2017.12	34.0294	1.0309
4568	1	lsd1	0.752	-0.4278	97	161	26	2017.35	46.9615	1.0067
7113	1	small-molecule inhibitors	0.2469	-0.9729	90	158	22	2016.36	76.5	1.3033
4783	1	mechanism	0.2779	-0.2177	88	166	27	2016.96	54.4074	1.159
6154	1	polycomb	1.0531	-0.2312	88	166	24	2014.96	52.125	0.8744
5251	1	multiple-myeloma	0.0578	-0.6252	86	131	21	2017.62	37	0.8851
947	1	bromodomain	0.6025	-0.6742	85	135	25	2019.36	33.48	1.0425
3623	1	histone methyltransferase ezh2	0.4764	-0.7147	83	166	24	2017.42	27.5833	0.8839
3588	1	histone demethylase	0.704	-0.7923	82	147	20	2017.75	61.9	1.8819
6053	1	phosphorylation	0.6586	-0.3117	82	142	21	2017.33	32.4286	0.7695
7572	1	therapeutic target	0.4342	-0.2299	82	129	20	2016.45	35.05	0.7672
7160	1	somatic mutations	0.0088	-0.6101	81	141	25	2016.56	134.2	2.2654
1415	1	chromatin modifications	0.5664	-0.2036	80	127	15	2015.93	94.1333	2.1401
1920	1	deacetylase inhibitors	0.2268	-0.6235	80	125	19	2017.16	32.4211	0.6715
776	1	binding	0.8216	-0.7558	79	141	25	2017.16	39.28	1.0055
1266	1	cell-death	0.4064	-0.7287	79	111	16	2019	20.1875	1.1585
2233	1	dnmt1	0.756	0.139	77	125	20	2016.45	40.45	0.5931
1218	1	cell	0.6316	-0.0815	76	105	16	2019.25	24.5	1.3585
1654	1	complex	1.0996	-0.4648	76	149	24	2016.12	27.4167	0.6228
914	1	brd4	0.8002	-0.4173	72	119	21	2018.76	29.5238	0.8147
6227	1	potent	0.6394	-0.9514	72	125	18	2019.06	26.7778	0.9891
4871	1	metabolism	0.3764	-0.4375	71	113	20	2020.1	18.65	0.9961
1629	1	combined epigenetic therapy	0.7676	-0.6735	70	129	20	2016.05	41.05	0.8592
2989	1	g9a	0.7319	-0.4032	70	106	17	2019.88	28.8235	0.977
1440	1	chromatin-structure	0.0501	-0.7425	69	108	17	2017.47	29	0.8632
934	1	breast-cancer cells	-0.3047	-0.782	67	102	15	2012.47	53.7333	1.2457
7688	1	transcription factor	0.3457	-0.4781	67	96	17	2016.71	33.2353	1.1304
7717	1	transcriptional repression	0.6371	-0.4357	67	101	18	2014.94	53.0556	1.0705
4365	1	kinase	0.0405	-0.6318	66	93	16	2017.5	22.5625	0.648
2012	1	design	0.5467	-0.9916	64	98	16	2018.62	28.5	1.0241
7479	1	targets	0.6099	-0.1883	64	111	18	2016.28	34.3889	0.7051
806	1	biological evaluation	0.2191	-1.0624	63	111	19	2016.84	36.6842	1.0386
7281	1	structural basis	0.8015	-0.8061	63	97	17	2015.59	59.9412	1.2962
7396	1	synthetic lethality	0.2755	-0.4543	61	75	15	2019.87	36.9333	1.5978
1338	1	chemical probe	0.6912	-0.9081	58	86	15	2018.2	41.5333	1.0284
6842	1	rna	0.6854	-0.0143	58	97	15	2016.93	82	1.6645
3307	1	h3	0.9555	-0.6067	57	102	16	2016.25	37.4375	0.7929
2817	1	family	0.8953	-0.1744	56	82	17	2018.35	23.8235	0.687
3492	1	heterogeneity	1.1427	0.1254	55	88	15	2018.4	33.3333	0.8294
2353	1	dznep	1.1246	-0.5373	49	108	15	2015.2	43.7333	0.816
2346	1	dynamics	1.0451	-0.0552	44	74	16	2018.19	24.625	0.6595
2244	1	docking	0.3968	-1.0751	42	74	16	2018.69	14.5	0.6567
2622	2	epigenetic therapy	-0.3571	0.0261	282	3538	550	2016.13	33.4764	0.7703
3577	2	histone deacetylase inhibitors	-0.4551	-0.2436	255	1589	231	2015.16	56.2727	1.1753
3574	2	histone deacetylase inhibitor	-0.7749	-0.1175	242	1547	216	2016.08	50.2778	1.1014
204	2	acute myeloid-leukemia	-0.8072	-0.372	223	1306	180	2015.12	84.1833	1.6901
3378	2	hdac inhibitors	-0.5062	-0.4007	206	788	104	2016.24	35.5673	0.8813
7956	2	valproic acid	-1.0382	-0.159	194	963	128	2014.9	54.6641	0.9401
7295	2	suberoylanilide hydroxamic acid	-0.9413	-0.4623	175	787	100	2013.92	58.91	1.0251
6025	2	phase-i	-0.9487	-0.2422	171	638	84	2014.35	55.6429	1.0258
1366	2	chemotherapy	-0.4103	0.2956	169	470	62	2016.58	39.5968	0.8548
4429	2	leukemia	-0.3915	-0.2773	169	512	66	2015.56	23.5606	0.4654
1610	2	combination	-0.6847	0.2202	168	584	81	2017.72	24.6667	0.7089
6028	2	phase-ii	-0.8838	0.0856	167	469	64	2016.27	31.5625	0.888
1933	2	decitabine	-1.1557	0.4012	165	880	118	2015.67	38.7034	0.6986
5299	2	myelodysplastic syndromes	-0.9074	-0.1919	163	553	72	2015.39	39.1528	0.8204
6029	2	phase-ii trial	-0.99	-0.103	159	640	90	2015.52	49.3222	1.1635
7153	2	solid tumors	-0.8113	0.2042	153	450	54	2016.44	47.0926	0.984
2180	2	dna methyltransferase inhibitors	-0.7341	-0.0844	149	403	53	2016.53	32.5283	0.823
3376	2	hdac inhibitor	-0.5108	-0.4544	145	363	48	2016.25	39.9167	0.937
74	2	5-aza-2'-deoxycytidine	-0.6939	0.7096	144	511	68	2014.35	47.0588	0.7324
5296	2	myelodysplastic syndrome	-1.2349	0.1626	144	508	66	2013.82	71.0303	1.2466
1617	2	combination therapy	-0.5861	-0.3047	141	345	42	2018.74	31.9524	0.9449
85	2	5-azacytidine	-0.7693	0.4303	130	359	46	2013.63	69.6957	1.0542
2574	2	epigenetic inhibitors	0.1375	-0.4847	121	198	27	2018.96	29.8889	0.945
202	2	acute myeloid leukemia	-1.1852	-0.2018	119	318	44	2017.39	25.1136	0.6738
3371	2	hdac	-0.1812	-0.6344	117	217	33	2018.18	29.5152	0.9086
669	2	azacitidine	-1.25	0.3331	116	440	58	2015.57	51.7759	0.9572
8020	2	vorinostat	-0.8399	-0.046	112	307	40	2016.88	32.625	0.8205
7682	2	trans-retinoic acid	-1.1008	-0.5775	111	301	42	2014.52	48.5476	0.9485
7465	2	targeted therapy	-0.7006	-0.1358	109	213	34	2017.12	33.7353	0.9322
389	2	aml	-1.0399	-0.1406	106	251	38	2017.24	37.5789	0.8742
3573	2	histone deacetylase inhibition	-0.6178	0.4543	105	228	32	2012.09	150.188	1.1565
548	2	antitumor-activity	-0.2169	-0.8176	104	200	27	2017.52	29.5556	0.9138
2207	2	dna-damage	-0.2942	-0.3308	104	176	25	2018.2	36.64	0.9408
72	2	5-aza-2 '-deoxycytidine	-0.694	0.5773	103	201	24	2013	47.125	0.6835
5710	2	open-label	-1.2202	-0.1736	103	250	38	2019.13	42.4474	1.1649
7426	2	t-cell lymphoma	-1.1368	-0.3111	103	261	36	2015.97	46.6667	1.087
2177	2	dna methyltransferase inhibitor	-0.7973	0.2533	102	187	22	2015.59	60.9091	1.2356
1967	2	demethylating agents	-0.7511	0.3266	100	184	26	2016.31	67.6538	1.6146
75	2	5-aza-2'-deoxycytidine decitabine	-1.168	0.3497	99	225	28	2011.71	86.25	1.3594
6027	2	phase-i trial	-0.9454	-0.3891	99	207	29	2014.72	77.3793	1.1114
4603	2	lymphoma	-0.4657	-0.7772	97	180	25	2018.72	20.68	0.6577
3881	2	hypomethylating agent	-1.4171	0.2251	96	248	31	2012.06	88.3548	1.3215
6667	2	refractory solid tumors	-1.0536	-0.464	93	209	24	2012.83	62.3333	1.0551
1493	2	cisplatin	-0.476	0.5465	91	183	23	2016.74	26.6957	0.6956
7772	2	trial	-1.1296	0.2581	87	189	24	2016.96	30.0833	0.9283
197	2	acute lymphoblastic-leukemia	-0.5142	-0.6535	85	145	24	2015.33	54.125	1.0224
1465	2	chronic lymphocytic-leukemia	-0.7058	-0.7457	85	152	19	2013.47	92.2632	1.4536
1705	2	conventional care regimens	-1.6544	0.0855	83	269	37	2015.7	45.8108	1.0427
7777	2	trichostatin-a	-0.56	-0.7371	81	169	22	2013.36	53.5	0.7424
2226	2	dnmt	-0.215	-0.7871	80	130	15	2016.6	41.9333	0.9477
6872	2	romidepsin	-0.8309	-0.3071	80	138	17	2017.35	31.0588	0.7732
5854	2	panobinostat	-0.7391	-0.2213	78	136	20	2018.7	27.1	0.746
687	2	b-cell lymphoma	-0.5401	-0.8155	77	136	20	2017.75	15.3	0.5989
1262	2	cell-cycle arrest	-0.4425	-0.701	75	131	18	2015.33	45.3889	0.9049
2269	2	double-blind	-0.941	0.368	72	113	20	2018.65	52.3	1.3743
5248	2	multiple myeloma	-0.0343	-0.4223	72	103	16	2018.81	25	0.8208
3883	2	hypomethylating agents	-1.616	-0.0164	71	166	21	2016.38	32.3333	0.7648
6836	2	risk myelodysplastic syndrome	-1.4022	0.0735	71	159	20	2012.3	103.4	1.6671
3853	2	hydralazine	-1.0232	0.7703	69	164	23	2015.43	32	0.526
7047	2	silenced genes	-0.7074	0.2646	67	109	15	2010.73	222.8	0.8858
3397	2	hdaci	-0.8243	-0.813	65	107	16	2018.31	19.5	0.5582
200	2	acute myelogenous leukemia	-1.4099	-0.4179	64	135	19	2014.58	56.4737	1.0742
206	2	acute promyelocytic leukemia	-0.8621	-0.8739	63	117	17	2011.41	45.8824	0.7213
5664	2	older patients	-1.6449	0.0049	62	199	28	2016.61	46.7143	1.0357
6837	2	risk myelodysplastic syndromes	-1.531	-0.205	62	134	17	2015.82	62.6471	1.129
5234	2	multicenter	-1.3722	0.4123	54	108	15	2017.47	28.6	0.8212
2631	3	epigenetics	-0.027	-0.0712	282	3042	445	2017.46	33.3528	0.9411
2146	3	dna methylation	-0.1741	0.3192	281	4523	673	2016.13	55.0921	1.1279
2561	3	epigenetic drugs	0.0742	0.0473	223	828	120	2018.86	23.95	0.9785
933	3	breast-cancer	0.1066	0.1185	209	723	105	2016.84	57.4857	1.4786
7863	3	tumor-suppressor genes	-0.3968	-0.0527	200	889	116	2015.05	99.1293	1.6849
3634	3	histone modifications	0.208	0.084	186	608	81	2017.47	34.0247	1.0856
2275	3	down-regulation	0.1727	0.1608	184	528	73	2015.86	77.1781	1.5003
3632	3	histone modification	-0.1615	-0.1081	181	560	74	2016.78	37.8514	0.9267
4590	3	lung-cancer	-0.4064	0.0381	177	471	65	2016.14	52.0769	1.1951
7861	3	tumor-suppressor	0.143	0.2223	170	447	62	2016.66	36.7097	0.8847
6366	3	promoter hypermethylation	-0.2218	0.5897	164	482	66	2013.88	57.8485	0.9267
3549	3	histone acetylation	0.3181	0.0256	162	363	55	2016.38	24.7818	0.6595
6368	3	promoter methylation	-0.1308	0.6753	159	454	58	2015.86	44.5517	0.9923
1608	3	colorectal-cancer	-0.1687	0.7399	150	403	56	2016.46	89.9286	1.2688
4993	3	microrna	0.287	0.7115	147	401	51	2016.43	47.451	1.0024
2302	3	drug resistance	0.0171	0.4093	139	303	42	2018.64	35.1429	1.1919
7862	3	tumor-suppressor gene	-0.2027	0.4223	136	313	46	2013.48	56.4783	1.3417
1607	3	colorectal cancer	0.19	0.688	129	257	35	2019.46	16.9143	0.8259
2328	3	drug-resistance	-0.0132	0.2714	125	243	31	2016.61	41.7097	1.1771
2663	3	epithelial-mesenchymal transition	0.443	0.3129	125	285	39	2018.82	38.2564	1.3009
1239	3	cell lung-cancer	-0.7144	0.1655	123	336	45	2017.76	63.1778	1.5887
6203	3	poor-prognosis	0.1966	0.4843	123	267	34	2017.12	37.7059	0.9132
5770	3	ovarian cancer	0.0181	0.5203	122	224	30	2017.77	41.6	1.0752
5774	3	ovarian-cancer	-0.3959	0.6269	121	269	37	2017.54	72.8378	1.6748
5068	3	mirna	-0.1025	0.5472	118	251	28	2016.89	34.6786	0.8929
811	3	biomarkers	-0.0228	0.6014	113	229	32	2018.38	28.5	0.9266
7923	3	up-regulation	-0.5211	0.3728	111	261	38	2016.68	37.4737	0.9866
3028	3	gastric-cancer	0.0563	0.2884	109	177	23	2018.52	52.7391	1.876
1357	3	chemoresistance	-0.1395	0.221	108	183	26	2018.77	24.5769	1.1771
810	3	biomarker	-0.0465	0.7157	102	178	23	2016.43	74.2609	1.577
1030	3	cancer epigenetics	0.028	0.1834	101	142	20	2016.35	52.6	1.636
4536	3	long noncoding rna	0.3444	0.296	101	195	25	2019.76	25.36	1.3519
7219	3	squamous-cell carcinoma	-0.1156	0.7012	99	180	28	2016.21	38.3214	0.8929
1055	3	cancer stem cells	0.0459	0.0468	97	155	21	2018.29	43.4286	1.1895
1604	3	colon-cancer	0.0987	0.733	96	150	19	2017.74	26.4737	0.8329
1910	3	de-novo methylation	-0.4796	0.1342	92	200	28	2012.57	113.679	1.6097
3467	3	hepatocellular-carcinoma	0.0538	0.4927	92	149	25	2016.76	33.88	0.9858
1738	3	cpg island	0.2632	0.9297	90	173	25	2012.96	70.36	0.9706
2588	3	epigenetic modifications	0.0448	0.4327	90	128	19	2018.05	22.5789	0.7305
4281	3	island methylator phenotype	-0.1753	0.6915	90	170	22	2016.27	72.5455	1.604
5850	3	pancreatic-cancer	-0.3356	0.6604	89	158	23	2018.83	51.2174	1.4707
1742	3	cpg islands	0.253	0.6095	88	159	24	2013.08	53.5417	0.7209
4850	3	mesenchymal transition	0.5464	0.4893	88	146	20	2017.4	44.55	1.3785
3182	3	glioblastoma	0.1616	0.7759	86	170	24	2019.33	30.4167	1.2951
7043	3	signaling pathway	0.0381	0.2827	86	116	20	2017.55	35.4	0.8502
1275	3	cell-proliferation	0.6244	0.2361	85	160	24	2017.96	42.125	1.0541
5013	3	micrornas	0.6321	0.9141	84	159	20	2015.3	57	0.8614
5168	3	molecular-mechanisms	-0.0615	0.3427	84	142	20	2017.6	131.95	2.1226
6979	3	self-renewal	0.7504	0.0408	83	138	22	2018	32.5	0.9102
5531	3	noncoding rnas	0.3552	0.672	81	125	19	2017.11	30.8947	0.7789
4853	3	messenger-rna	0.5787	0.4025	80	142	27	2017.37	30.1852	1.0211
1426	3	chromatin remodeling	0.0551	0.1202	78	115	17	2017.29	31.0588	1.2668
1740	3	cpg island methylation	0.1835	0.5192	78	134	18	2013.89	58.8889	1.1335
2423	3	embryonic stem-cells	0.0947	-0.0462	78	146	25	2014.08	168.12	2.4168
2230	3	dnmt inhibitors	-0.4533	0.5803	77	134	16	2017.31	52.5625	1.4923
3121	3	genome	0.5307	0.0969	75	146	26	2016.19	129.654	2.2392
3187	3	glioma	0.7382	0.4963	75	114	16	2017.44	37.9375	1.0459
4537	3	long noncoding rnas	-0.3064	0.5431	74	139	20	2018.6	27.55	1.1322
1739	3	cpg island hypermethylation	-0.9154	0.461	73	153	20	2014.05	91.6	1.502
5239	3	multidrug-resistance	-0.2988	0.518	73	115	16	2019.12	24.0625	1.2509
1496	3	cisplatin resistance	-0.4381	0.3648	71	117	16	2017.81	43.6875	1.0717
2214	3	dna-methylation	0.5796	-0.0682	67	93	17	2015.47	54.8824	1.2624
5510	3	non-coding rna	-0.6286	0.3296	67	108	15	2018.07	32.4667	1.2879
3771	3	human cancer-cells	-0.0302	-0.4841	64	104	16	2011.75	83.125	1.2072
5015	3	microsatellite instability	-0.0178	1.0406	63	105	16	2015.06	36.75	0.7968
2755	4	expression	0.4917	0.354	267	2613	419	2017.4	32.7399	0.8412
565	4	apoptosis	0.206	0.0343	222	1119	162	2016.48	28.0247	0.6211
7579	4	therapy	-0.2001	0.0024	221	869	129	2017.67	33.7364	1.0044
1279	4	cells	0.5072	0.0558	216	880	151	2017.61	42.8013	1.0506
3051	4	gene	0.4595	0.1544	204	813	123	2016.41	39.3902	0.9042
174	4	activation	0.5219	0.3015	190	626	103	2017.48	40.2816	0.9077
4127	4	inhibition	0.5137	0.0772	186	568	91	2017.62	37.3626	0.9245
4785	4	mechanisms	0.3509	-0.0196	186	519	76	2018	31.25	0.8532
6758	4	resistance	0.2438	-0.1281	185	558	90	2018.83	28.8889	0.9413
4049	4	in-vitro	-0.3025	0.2106	180	643	100	2016.14	38.04	0.927
3874	4	hypermethylation	0.3278	0.6485	176	554	78	2014.38	48	0.7626
3267	4	growth	0.6796	0.0921	170	466	69	2017.78	26.7536	0.7946
3106	4	genes	0.531	0.475	168	483	71	2014.72	62.7746	1.1056
1074	4	cancer-cells	-0.0391	0.3753	166	463	68	2014.66	30.9118	0.5853
6352	4	proliferation	0.7172	0.2347	165	551	84	2018.43	32.4048	0.815
5282	4	mutations	0.3569	0.1489	163	421	71	2018.15	32.493	0.8522
921	4	breast cancer	0.5821	0.1738	161	432	58	2017.53	26.1724	0.7143
1970	4	demethylation	0.0768	0.7972	153	449	62	2014.39	46.7258	0.9034
6348	4	progression	0.7997	0.4107	146	360	53	2017.87	24.4906	0.7364
1120	4	carcinoma	0.3366	0.4377	140	269	37	2016.59	32.9459	0.71
4883	4	metastasis	0.7784	0.4896	137	338	50	2017.88	37.9	0.983
4581	4	lung cancer	0.1209	0.3133	128	221	25	2017.2	33.44	0.8628
5892	4	pathway	0.3645	0.3577	119	259	42	2017.31	37.0952	0.8163
3885	4	hypomethylation	-0.1945	0.8306	112	226	32	2015.56	37.4375	0.751
2639	4	epigenome	0.2316	0.2012	107	185	25	2017.88	22.36	0.9381
7346	4	survival	-0.5816	0.295	107	239	38	2017	34.7895	0.8793
7795	4	tumor	-0.1751	0.047	107	190	28	2016.61	42.2857	0.9733
6328	4	prognosis	0.1203	0.6714	103	180	29	2016.97	20.7241	0.5698
4100	4	induction	0.1746	0.6177	102	208	34	2015.82	36.0588	0.756
2354	4	e-cadherin	0.6908	0.4751	101	189	26	2015.46	28.0769	0.6441
6399	4	prostate cancer	0.7024	0.4351	100	179	24	2014.58	25.75	0.4825
7449	4	target	0.8067	0.1369	97	211	40	2017.95	57.625	1.0957
3058	4	gene expression	0.5098	0.2313	95	174	26	2016.5	24.2692	0.6196
3023	4	gastric cancer	0.5812	0.5809	93	150	17	2016.59	37	0.8224
6743	4	repression	1.0313	0.189	92	183	28	2016.14	53.8929	0.9632
6361	4	promoter	0.787	0.6836	90	195	30	2015.73	31.9	0.7314
7776	4	trichostatin a	0.0112	0.6515	89	148	20	2016.25	20.35	0.414
664	4	autophagy	0.391	0.1674	88	136	19	2017.26	32.2105	0.8543
4246	4	invasion	0.9271	0.3289	84	156	21	2018.48	20.1429	0.6208
7870	4	tumors	0.428	0.7155	84	133	23	2015.22	30.3043	0.5463
4059	4	inactivation	0.4268	0.8416	82	152	20	2014.3	51.75	0.7891
5823	4	p53	0.6951	0.279	81	130	21	2016.95	34.7619	0.8375
6984	4	sensitivity	0.2514	0.349	81	134	19	2017.95	44.5789	1.2662
5369	4	nanoparticles	-0.2045	-0.154	80	138	23	2019.87	18.2609	0.8975
8096	4	zebularine	-0.4852	0.8482	80	161	22	2012.91	54.3636	0.7113
3465	4	hepatocellular carcinoma	0.0693	0.7066	79	125	22	2018.36	23.7727	0.7792
5788	4	oxidative stress	0.2772	0.2515	78	140	28	2017.89	36.6071	0.9329
5203	4	mouse model	-0.3099	-0.0177	75	125	22	2015.95	38.7727	0.81
5889	4	pathogenesis	0.3835	0.5096	73	119	20	2019	16.1	0.6416
7868	4	tumorigenesis	1.0045	0.0918	73	117	17	2017	30.9412	0.7866
5781	4	overexpression	0.851	0.3858	71	115	17	2017.76	39.4118	1.0776
1260	4	cell-cycle	0.71	-0.086	68	110	18	2016.56	46.7778	1.0101
1511	4	classification	0.3615	0.5997	67	102	17	2017.65	10.4118	0.4159
6833	4	risk	0.0584	0.931	67	106	17	2017.18	17.8824	0.4417
1021	4	cancer cells	0.0684	-0.2879	65	93	16	2015.69	39.625	0.738
622	4	association	0.4429	0.794	61	100	16	2016.81	28.625	0.6577
5905	4	patterns	0.5555	0.6664	61	94	15	2017.27	23.4	0.7968
6725	4	repair	0.5189	0.5566	60	80	15	2018.53	41.0667	1.0674
1271	4	cell-lines	0.6022	0.7477	58	88	16	2014.25	44.3125	0.8131
6595	4	reactivation	0.6917	0.8492	48	86	15	2017.6	33.2	0.8823
5198	4	mouse	0.3088	0.8819	42	68	15	2019	12.4	0.413
4026	5	immunotherapy	-0.597	-0.1949	184	654	108	2019.57	34.1481	1.2097
2604	5	epigenetic regulation	0.0326	-0.1676	167	392	59	2018.47	25.3559	0.9425
3581	5	histone deacetylases	0.002	-0.2386	150	342	48	2017.08	38.3542	1.0901
5473	5	nf-kappa-b	0.0291	-0.3701	135	303	60	2016.97	51.85	1.1209
4815	5	melanoma	-0.3905	-0.5961	95	201	29	2017.79	25.7241	0.8278
7815	5	tumor microenvironment	-0.4564	-0.1142	95	167	27	2021.33	19.4815	1.2503
7432	5	t-cells	-0.7839	-0.0403	93	191	32	2017.16	40.8438	0.8835
6698	5	regulatory t-cells	-0.8022	-0.5223	90	217	35	2019.23	47.7714	1.6104
2092	5	disease	0.8755	0.0943	84	171	34	2018.03	20.3529	0.677
4111	5	inflammation	0.4298	0.0599	80	132	30	2018.53	20.4667	0.6227
7848	5	tumor-cells	-0.4203	-0.4466	80	127	22	2016.55	57.1818	1.3795
2489	5	entinostat	-0.4789	-0.3023	77	127	15	2017.8	31.9333	1.0056
546	5	antitumor immunity	-0.7547	-0.5271	74	138	24	2019.67	26.4583	1.146
2183	5	dna methyltransferases	-0.5435	-0.4621	71	112	16	2016.44	63.5	1.3936
7945	5	uveal melanoma	0.1364	-0.3267	67	105	15	2019.07	22.1333	0.8511
4987	5	microenvironment	-0.0863	-0.045	58	79	15	2019.67	29.1333	1.1467
4967	5	mhc class-i	-0.8548	-0.4379	54	107	15	2018.27	38.1333	1.1647
1978	5	dendritic cells	-0.9651	-0.5504	41	68	16	2018.25	42.5625	1.7295
